# Supplementary material for: A Dose-Dependent Association between Alcohol Consumption and Incidence of Proteinuria and Low Glomerular Filtration Rate: A Systematic Review and Meta-Analysis of Cohort Studies
Source: Nutrients. 2023 Mar 25;15(7):1592. doi: 10.3390/nu15071592 (PMC10097279; doi:10.3390/nu15071592)
Supplement: Supplementary file 1 [file nutrients-15-01592-s001.zip]

Archive with 1 entries (1 files):
- nutrients-2259660-supplementary.pdf
